# Supplementary material for: Cell-type-specific gene expression patterns in the knee cartilage in an osteoarthritis rat model
Source: Funct Integr Genomics. 2017 Nov 13;18(1):79–87. doi: 10.1007/s10142-017-0576-6 (PMC5748428; doi:10.1007/s10142-017-0576-6)
Supplement: Supplementary file 1 — A table listing the results from the gene expression profiling of the MIA-treatment effects in the knee joint. mRNA abundance levels of 272 genes were found to be significantly different between the intact control and MIA-treated animals (t test; p < 0.0001 corresponding to FDR < 0.1%) during at least one of the time points (fold of change > 2). The second sheet contains lists of the genes from the five major gene expression networks (A–E). (XLSX 49 kb) [file 10142_2017_576_MOESM1_ESM.xlsx]

## Sheet: Gene_list
probe set	gene	Accession	Description	INTACT	OA2DAY	difference of means	t statistic	P value	INTACT	OA14DAY	difference of means	t statistic	P value	INTACT	OA28DAY	difference of means	t statistic	P value
17778174	Abhd12	Abhd12	main	9.24	10.47	1.23	14.276	9e-06	9.24	9.64	0.4	4.16	0.005988	9.24	9.58	0.34	4.308	0.007217
17651988	Ace	Ace	main	10.85	9.45	-1.41	-24.047	3e-06	10.85	9.67	-1.19	-8.497	0.001201	10.85	9.56	-1.29	-12.189	0.000111
17711717	Acsl1	Acsl1	main	10.31	9.55	-0.76	-4.231	0.008889	10.31	8.84	-1.47	-6.027	0.001077	10.31	7.79	-2.52	-12.512	2e-05
17835487	Acss3	Acss3	main	9.23	8.14	-1.09	-10.372	0.000389	9.23	7.95	-1.28	-9.099	0.000102	9.23	7.67	-1.56	-11.152	3.2e-05
17759539	Adamtsl4	Adamtsl4	main	9.7	8.31	-1.4	-10.585	8.4e-05	9.7	9.55	-0.15	-1.118	0.309647	9.7	9.65	-0.05	-0.336	0.748397
17669429	Adcy5	Adcy5	main	8.46	7.92	-0.54	-5.476	0.007027	8.46	7.59	-0.88	-8.134	0.000571	8.46	7.21	-1.26	-11.427	9.1e-05
17670095	Adipoq	Adipoq	main	11.81	10.68	-1.13	-4.144	0.010338	11.81	9.73	-2.08	-6.893	0.000605	11.81	7.37	-4.44	-10.762	7.3e-05
17734430	Agt	Agt	main	9.01	7	-2.02	-17.249	9e-06	9.01	7.29	-1.72	-8.379	0.001678	9.01	6.98	-2.04	-17.845	7e-06
17778520	Ahcy	Ahcy	main	7.87	9.1	1.23	14.285	2.9e-05	7.87	8.16	0.29	2.855	0.029039	7.87	7.98	0.1	1.275	0.269042
17716718	Akr1e2	Akr1e2	main	7.85	7.55	-0.3	-3.079	0.02631	7.85	6.94	-0.91	-7.657	0.000262	7.85	6.6	-1.25	-10.725	3.9e-05
17665394	Alcam	Alcam	main	8.33	9.81	1.48	15.046	3.5e-05	8.33	9.27	0.94	5.717	0.002358	8.33	9.18	0.85	8.009	0.000309
17638874	Ano1	Ano1	main	9.37	8.15	-1.22	-26.508	0	9.37	9.52	0.15	2.843	0.034514	9.37	10	0.64	6.711	0.003582
17794610	Apobec1	Apobec1	main	9.14	10.35	1.2	16.413	8.3e-05	9.14	8.95	-0.19	-1.505	0.191439	9.14	8.6	-0.54	-3.469	0.022721
17806495	Aqp7	Aqp7	main	10.42	8.57	-1.85	-6.864	0.002695	10.42	7.77	-2.65	-8.977	0.000287	10.42	6.1	-4.32	-15.26	4.9e-05
17699453	Arl11	Arl11	main	7.87	9.24	1.36	18.842	3e-06	7.87	8.22	0.35	2.233	0.09034	7.87	8.32	0.45	5.324	0.001809
17632519	Atf5	Atf5	main	9.83	8.25	-1.58	-28.258	2e-06	9.83	9.16	-0.67	-7.372	0.000674	9.83	9.45	-0.38	-6.656	0.001182
17803786	Atp13a2	Atp13a2	main	8.21	9.24	1.02	15.197	1.2e-05	8.21	8.11	-0.11	-1.332	0.231258	8.21	7.97	-0.24	-3.054	0.022395
17701730	Bmp4	Bmp4	main	10.18	8.73	-1.46	-12.894	1.4e-05	10.18	9.3	-0.88	-7.664	0.00027	10.18	9.2	-0.98	-8.349	0.000176
17718906	Bmp6	Bmp6	main	9.25	7.5	-1.75	-10.391	0.000191	9.25	7.83	-1.43	-12.706	1.6e-05	9.25	8.12	-1.14	-8.709	0.000154
17736487	C1qtnf3	C1qtnf3	main	6.85	6.44	-0.42	-1.251	0.279121	6.85	9.68	2.83	16.462	3e-06	6.85	9.98	3.13	14.238	1.7e-05
17660126	Cacna1g	Cacna1g	main	8.34	7.29	-1.05	-16.788	6.1e-05	8.34	8.58	0.23	7.324	0.000453	8.34	8.69	0.34	5.569	0.004564
17686844	Cadm3	Cadm3	main	10.46	9.08	-1.38	-9.863	8.3e-05	10.46	9.04	-1.41	-9.78	7.3e-05	10.46	8.25	-2.2	-13.596	1.1e-05
17803483	Camk2n1	Camk2n1	main	8.9	7.32	-1.57	-22.322	1e-06	8.9	8.23	-0.66	-7.178	0.001342	8.9	8.31	-0.59	-7.395	0.000743
17649432	Ccl7	Ccl7	main	7.07	10.22	3.14	13.018	8e-05	7.07	9.86	2.79	7.776	0.00036	7.07	8.73	1.66	6.302	0.001034
17849247	Ccr5	Ccr5	main	6.95	9.15	2.19	20.096	5.6e-05	6.95	8.18	1.22	5.348	0.00443	6.95	8.01	1.06	7.251	0.00035
17787031	Cd163	Cd163	main	9.27	9.98	0.71	2.055	0.106094	9.27	7.79	-1.48	-5.345	0.003305	9.27	6.71	-2.57	-15.579	2.5e-05
17663107	Cd300lf	Cd300lf	main	7.16	8.31	1.15	10.789	8.2e-05	7.16	7.2	0.04	0.378	0.720242	7.16	7.02	-0.14	-1.716	0.137414
17784371	Cd8b	Cd8b	main	6.06	8.55	2.49	12.699	2.5e-05	6.06	7.07	1.01	6.081	0.000899	6.06	6.84	0.78	5.176	0.00236
17730487	Cdh13	Cdh13	main	11.41	10.21	-1.19	-12.064	2.5e-05	11.41	11.31	-0.1	-0.94	0.3858	11.41	11.67	0.26	2.885	0.027934
17730403	Cenpn	Cenpn	main	7.8	8.94	1.14	16.854	6e-06	7.8	8.1	0.3	2.555	0.067212	7.8	7.89	0.1	1.499	0.187618
17833957	Cfd	Cfd	main	9.82	9.32	-0.5	-2.67	0.069488	9.82	9.07	-0.75	-3.767	0.019226	9.82	7.19	-2.63	-10.164	5.3e-05
17723983	Cidea	Cidea	main	10.64	9.04	-1.6	-9.577	0.000278	10.64	8.62	-2.02	-8.647	0.000171	10.64	7.46	-3.18	-20.58	5.6e-05
17793841	Cidec	Cidec	main	10.46	9.2	-1.26	-4.895	0.003346	10.46	8.1	-2.35	-9.873	0.000209	10.46	6.3	-4.16	-16.293	7e-06
17845173	Cilp	Cilp	main	10.96	6.86	-4.1	-17.465	2e-06	10.96	8.31	-2.65	-13.893	5.7e-05	10.96	8.08	-2.88	-14.856	3.1e-05
17707312	Cilp2	Cilp2	main	10.84	7.76	-3.07	-13.092	5.1e-05	10.84	9.12	-1.72	-9.255	0.000101	10.84	10.04	-0.8	-4.006	0.008046
17795389	Clec1a	Clec1a	main	7.81	7.39	-0.42	-6.023	0.00292	7.81	6.99	-0.82	-6.841	0.004197	7.81	6.66	-1.15	-24.066	0
17787525	Clec2dl1	Clec2dl1	main	9.24	9.25	0	0.021	0.984722	9.24	10.49	1.25	22.307	2e-06	9.24	10.87	1.62	21.527	1e-06
17786945	Clec4a1	Clec4a1	main	9.27	11.16	1.88	52.209	0	9.27	9.98	0.71	6.877	0.005379	9.27	9.62	0.35	5.85	0.006577
17786961	Clec4a2	Clec4a2	main	7.56	9.71	2.15	29.011	0	7.56	8.41	0.84	6.272	0.003542	7.56	8.03	0.46	5.533	0.001977
17786952	Clec4a3	Clec4a3	main	8.18	10.64	2.45	34.264	0	8.18	9.28	1.1	7.707	0.001821	8.18	8.82	0.64	6.064	0.002306
17824156	Clmn	Clmn	main	7.7	6.42	-1.29	-11.451	2.8e-05	7.7	6.76	-0.95	-8.972	0.000141	7.7	6.56	-1.14	-10.759	5.1e-05
17639427	Cnih2	Cnih2	main	5.53	6.08	0.55	10.148	0.000145	5.53	6.88	1.35	13.567	8e-05	5.53	6.76	1.23	9.996	0.000602
17772780	Cobll1	Cobll1	main	10	8.56	-1.44	-13.973	8e-06	10	8.89	-1.11	-9.753	7.6e-05	10	9.25	-0.75	-8.875	0.000445
17665187	Col8a1	Col8a1	main	8.58	8.41	-0.16	-1.143	0.309572	8.58	9.93	1.35	9.89	0.000247	8.58	9.7	1.12	10.614	5.2e-05
17733987	Cotl1	Cotl1	main	8.89	10.35	1.46	24.131	1e-06	8.89	9.43	0.55	3.527	0.028291	8.89	9.17	0.28	4.45	0.004636
17783635	Creb5	Creb5	main	10.94	9.05	-1.89	-20.312	2e-06	10.94	10.26	-0.68	-6.123	0.000888	10.94	10.48	-0.46	-3.643	0.012476
17813490	Crim1	Crim1	main	10.83	9.76	-1.06	-9.352	0.000621	10.83	9.49	-1.34	-18.165	3e-06	10.83	9.64	-1.19	-14.426	1.9e-05
17829083	Cthrc1	Cthrc1	main	8.08	8.6	0.52	3.103	0.024554	8.08	10.24	2.16	13.318	4.2e-05	8.08	10.14	2.06	13.876	0.000166
17856549	Cx3cr1	Cx3cr1	main	8.86	11.2	2.34	66.689	0	8.86	10.09	1.23	6.537	0.006136	8.86	10.03	1.17	10.754	0.000806
17861494	Cxcr7	Cxcr7	main	10.72	9.06	-1.66	-15.646	3.1e-05	10.72	10.56	-0.16	-2.17	0.073055	10.72	11.06	0.34	2.965	0.036665
17750323	Cym	Cym	main	6.81	7.17	0.36	2.103	0.09269	6.81	8.49	1.68	14.89	6e-06	6.81	8.48	1.67	16.95	1.2e-05
17695049	Cytl1	Cytl1	main	10.76	7.52	-3.24	-16.745	9.1e-05	10.76	7.93	-2.84	-24.185	1e-06	10.76	7.25	-3.51	-24.059	5e-06
17616470	Dbp	Dbp	main	11.69	10.01	-1.68	-12.598	1.5e-05	11.69	9.58	-2.11	-17.037	3e-06	11.69	9.73	-1.96	-8.534	0.000848
17686425	Ddr2	Ddr2	main	11.63	10.48	-1.15	-18.836	2e-06	11.63	11.27	-0.36	-5.633	0.001695	11.63	11.3	-0.33	-8.462	0.002587
17635148	Dgat2	Dgat2	main	10.62	9.42	-1.2	-5.151	0.004199	10.62	8.77	-1.85	-6.947	0.00049	10.62	7.93	-2.69	-9.999	6.5e-05
17704792	Diaph3	Diaph3	main	8.13	9.24	1.11	17.177	3e-06	8.13	8.45	0.32	3.054	0.035095	8.13	8.49	0.36	6.035	0.000996
17673043	Eln	Eln	main	9.04	7.93	-1.11	-24.522	1e-06	9.04	8.95	-0.09	-1.615	0.172722	9.04	8.31	-0.72	-6.599	0.005058
17643612	Emp2	Emp2	main	8.98	7.77	-1.21	-24.093	1e-06	8.98	8.58	-0.39	-3.017	0.044949	8.98	8.86	-0.11	-1.272	0.266657
17837316	Enpp2	Enpp2	main	11.59	8.87	-2.73	-18.853	4.9e-05	11.59	9.69	-1.9	-7.859	0.000441	11.59	10.25	-1.35	-9.233	0.000694
17807464	Epb41l4b	Epb41l4b	main	7.98	7.3	-0.68	-6.401	0.000707	7.98	6.92	-1.06	-8.49	0.000187	7.98	6.66	-1.32	-11.497	2.7e-05
17659050	Evi2a	Evi2a	main	8.82	9.98	1.17	16.227	5.9e-05	8.82	9.35	0.53	9.228	0.000255	8.82	9.48	0.66	16.37	4e-06
17682371	Exo1	Exo1	main	6.09	7.22	1.12	9.183	9.4e-05	6.09	6.13	0.04	0.294	0.778734	6.09	5.98	-0.12	-0.991	0.360224
17744400	F2r	F2r	main	9.06	9.25	0.19	2.198	0.077365	9.06	10.04	0.98	9.245	9.2e-05	9.06	10.11	1.05	10.331	4.9e-05
17737204	Fabp4	Fabp4	main	10.78	10.09	-0.69	-4.14	0.006196	10.78	9.3	-1.47	-8.48	0.000147	10.78	7.55	-3.22	-16.919	4e-06
17685572	Fam163a	Fam163a	main	7.56	5.47	-2.09	-15.598	7.8e-05	7.56	5.56	-1.99	-8.279	0.000481	7.56	6.03	-1.52	-12.126	0.000726
17768463	Fam83d	Fam83d	main	7.1	8.56	1.46	14.665	8e-06	7.1	7.86	0.75	7.599	0.000304	7.1	7.61	0.51	4.362	0.005043
17786114	Fancd2	Fancd2	main	7.68	8.69	1.01	13.977	3.5e-05	7.68	7.55	-0.14	-1.084	0.330731	7.68	7.2	-0.48	-4.706	0.004007
17749620	Fcgr1a	Fcgr1a	main	9.53	11.08	1.55	22.262	4e-05	9.53	10	0.47	3.307	0.04202	9.53	9.79	0.26	4.304	0.012236
17738018	Fgf2	Fgf2	main	7.97	7.02	-0.95	-11.139	3.3e-05	7.97	7.18	-0.79	-7.128	0.000875	7.97	6.96	-1.01	-14.125	1.6e-05
17692413	Fgfrl1	Fgfrl1	main	9.41	8.32	-1.09	-15.847	3.1e-05	9.41	8.67	-0.74	-11.244	0.000121	9.41	8.95	-0.45	-6.272	0.002212
17788829	Fgl2	Fgl2	main	10.76	9.91	-0.85	-5.599	0.001568	10.76	9.73	-1.03	-7.474	0.000297	10.76	8.96	-1.8	-16.546	3.2e-05
17773896	Frzb	Frzb	main	10.51	7.76	-2.75	-27.311	0	10.51	7.6	-2.92	-30.222	0	10.51	8.02	-2.49	-10.219	0.000921
17716283	Fzd8	Fzd8	main	9.26	8	-1.26	-27.112	1e-06	9.26	9.07	-0.19	-1.506	0.214159	9.26	9.33	0.07	1.173	0.285718
17734196	Galns	Galns	main	8.68	9.74	1.06	13.661	8.1e-05	8.68	9.36	0.68	6.087	0.001094	8.68	9.2	0.51	5.7	0.001387
17636307	Galntl4	Galntl4	main	8.27	7.17	-1.09	-11.486	2.9e-05	8.27	7.55	-0.71	-7.209	0.000419	8.27	8.01	-0.26	-3.27	0.019213
17776601	Gatm	Gatm	main	7.92	8.98	1.06	15.282	1.6e-05	7.92	7.86	-0.07	-0.506	0.637376	7.92	7.42	-0.5	-4.088	0.01138
17706452	Gdf10	Gdf10	main	8.98	6.99	-1.99	-18.716	2e-06	8.98	7.84	-1.14	-7.477	0.000589	8.98	7.69	-1.29	-12.58	3.1e-05
17797288	Gem	Gem	main	7.78	8.02	0.24	1.85	0.118269	7.78	8.88	1.1	8.277	0.00028	7.78	9.29	1.52	13.6	1e-05
17767236	Gins1	Gins1	main	5.8	7.31	1.51	21.468	1e-06	5.8	6.11	0.32	3.463	0.016855	5.8	5.66	-0.14	-0.881	0.432059
17683596	Gli2	Gli2	main	8.53	7.13	-1.4	-12.916	1.9e-05	8.53	7.82	-0.71	-6.335	0.000779	8.53	8.01	-0.52	-4.324	0.004965
17680943	Glt25d2	Glt25d2	main	9.24	7.06	-2.18	-13.501	1.5e-05	9.24	7.57	-1.67	-11.523	0.000127	9.24	8.11	-1.13	-6.587	0.000607
17863073	Gpr116	Gpr116	main	10.69	9.74	-0.96	-11.048	3.5e-05	10.69	9.72	-0.98	-9.656	9e-05	10.69	9.56	-1.14	-15.845	4.3e-05
17877237	Gpr64	Gpr64	main	8.75	6.06	-2.68	-13.856	2.5e-05	8.75	7.81	-0.94	-5.044	0.004536	8.75	8.12	-0.62	-2.483	0.048822
17775480	Grem1	Grem1	main	9.45	7.81	-1.64	-13.623	0.000266	9.45	7.55	-1.9	-11.338	2.9e-05	9.45	6.86	-2.59	-14.671	8e-06
17761675	Gsn	Gsn	main	13.23	10.99	-2.25	-18.527	6e-06	13.23	11.44	-1.79	-12.816	1.4e-05	13.23	11.06	-2.17	-20.525	7.2e-05
17785675	Gxylt2	Gxylt2	main	8.09	8.13	0.04	0.366	0.729663	8.09	9.26	1.17	10.437	0.000118	8.09	9.16	1.07	10.867	5.1e-05
17611170	Hey2	Hey2	main	8.48	8.02	-0.47	-3.945	0.007721	8.48	9.53	1.04	7.363	0.00057	8.48	9.84	1.36	11.474	2.8e-05
17729044	Hhip	Hhip	main	8.55	5.51	-3.04	-13.762	9.6e-05	8.55	5.76	-2.79	-11.5	0.000288	8.55	5.55	-3	-19.31	2e-06
17682893	Hhipl2	Hhipl2	main	8.54	5.38	-3.16	-17.183	0.000188	8.54	6	-2.54	-11.969	5.9e-05	8.54	5.9	-2.64	-12.164	4e-05
17690414	Hs3st1	Hs3st1	main	10.45	9.12	-1.34	-27.663	0	10.45	9.16	-1.29	-22.018	4e-06	10.45	9.08	-1.37	-31.747	0
17718644	Id4	Id4	main	7.95	6.79	-1.16	-10.833	6e-05	7.95	7.09	-0.87	-8.306	0.000304	7.95	7.39	-0.56	-5.15	0.00255
17707089	Ifi30	Ifi30	main	9.44	10.66	1.22	33.117	2.9e-05	9.44	9.92	0.49	5.087	0.007238	9.44	9.7	0.26	3.266	0.026887
17832567	Igfbp6	Igfbp6	main	11.93	9.54	-2.39	-17.41	4.4e-05	11.93	11.41	-0.51	-4.079	0.012041	11.93	11.6	-0.33	-2.174	0.09544
17747609	Igsf10	Igsf10	main	9.83	9.15	-0.68	-3.099	0.040171	9.83	10.84	1.01	9.655	7.2e-05	9.83	10.79	0.96	11.767	0.000135
17636814	Igsf6	Igsf6	main	8.47	9.77	1.3	16.126	4e-06	8.47	8.62	0.15	1.259	0.265182	8.47	8.46	-0.01	-0.121	0.908803
17851994	Il10ra	Il10ra	main	7.72	8.74	1.02	14.229	8e-06	7.72	7.74	0.02	0.264	0.800735	7.72	7.57	-0.15	-1.836	0.119781
17844008	Il18	Il18	main	7.97	9.69	1.72	22.745	1e-06	7.97	8.54	0.57	4.601	0.007929	7.97	8.77	0.79	7.593	0.000606
17719769	Inhba	Inhba	main	10.45	10.8	0.35	4.364	0.008535	10.45	11.73	1.28	7.9	0.001005	10.45	11.7	1.25	11.296	3.7e-05
17739725	Iqgap3	Iqgap3	main	7.1	8.51	1.41	13.947	1e-05	7.1	7.59	0.48	4.853	0.003146	7.1	7.44	0.34	3.756	0.013819
17730667	Irf8	Irf8	main	8.38	9.8	1.42	18.413	3e-05	8.38	8.54	0.15	0.975	0.380439	8.38	8.16	-0.23	-1.645	0.162804
17720914	Itga8	Itga8	main	8.19	6.91	-1.27	-18.737	9e-06	8.19	7.86	-0.32	-3.077	0.026048	8.19	7.72	-0.46	-4.519	0.005424
17620796	Itgal	Itgal	main	9.2	10.32	1.12	15.515	5e-06	9.2	9.28	0.08	0.729	0.503367	9.2	8.96	-0.24	-2.433	0.06187
17825312	Itgb8	Itgb8	main	8.49	6.79	-1.7	-10.503	4.5e-05	8.49	7.65	-0.84	-5.596	0.001411	8.49	7.86	-0.63	-5.542	0.007707
17878487	Itm2a	Itm2a	main	9.76	8.74	-1.02	-11.931	4.5e-05	9.76	10.57	0.81	7.22	0.000447	9.76	9.73	-0.03	-0.18	0.865057
17807351	Klf4	Klf4	main	10.4	9.05	-1.35	-12.246	8.5e-05	10.4	9.8	-0.6	-6.372	0.001017	10.4	10.51	0.11	1.166	0.291113
17624598	Klf9	Klf9	main	10.42	8.98	-1.44	-15.958	4e-06	10.42	9.74	-0.69	-4.714	0.007612	10.42	10.08	-0.35	-3.342	0.017103
17821011	Klhl29	Klhl29	main	7.9	6.65	-1.25	-13.948	0.000126	7.9	6.92	-0.98	-9.378	0.000114	7.9	6.83	-1.07	-10.488	7.2e-05
17795691	Klra1	Klra1	main	6.24	7.48	1.23	14.566	5.5e-05	6.24	6.28	0.04	0.371	0.723418	6.24	5.48	-0.77	-5.461	0.002689
17682317	Kmo	Kmo	main	6.01	7.71	1.71	14.258	2.4e-05	6.01	6.21	0.2	1.106	0.317772	6.01	5.35	-0.66	-4.563	0.003846
17677699	Kntc1	Kntc1	main	6.93	8.16	1.23	14.601	7e-06	6.93	6.98	0.05	0.487	0.646027	6.93	6.72	-0.21	-2.553	0.04344
17713375	Lamb2	Lamb2	main	10.72	9.62	-1.09	-19.853	5e-06	10.72	10.28	-0.44	-5.388	0.006153	10.72	10.44	-0.28	-6.945	0.00046
17876122	Lancl3	Lancl3	main	5.22	5.24	0.02	0.107	0.918661	5.22	7.31	2.09	14.168	8e-06	5.22	7.96	2.73	11.914	0.000131
17768342	Lbp	Lbp	main	12.1	11.67	-0.43	-1.915	0.140776	12.1	13.28	1.18	15.551	5e-06	12.1	13.46	1.36	17.846	2e-06
17666544	Leprel1	Leprel1	main	10.86	8.13	-2.73	-15.552	6e-06	10.86	8.51	-2.35	-13.633	1.5e-05	10.86	9.78	-1.08	-6.445	0.000981
17640184	Lgals12	Lgals12	main	9.71	8.09	-1.62	-6.631	0.000567	9.71	7.41	-2.31	-9.155	9.8e-05	9.71	6.53	-3.18	-13.785	1e-05
17615469	Lgi4	Lgi4	main	7.56	6.34	-1.22	-15.23	8e-06	7.56	7.17	-0.4	-4.635	0.003626	7.56	7.27	-0.3	-2.875	0.03032
17722103	Lims2	Lims2	main	9.78	7.97	-1.81	-10.747	0.000136	9.78	8.41	-1.38	-12.339	2.3e-05	9.78	8.52	-1.26	-13.231	0.000137
17630659	Lipe	Lipe	main	10.77	9.72	-1.04	-7.01	0.000455	10.77	9.41	-1.35	-10.112	0.000134	10.77	8.87	-1.9	-15.619	9.1e-05
17880575	LOC100361018	LOC100361018	main	10.21	7.02	-3.19	-34.266	1.7e-05	10.21	9.37	-0.84	-3.415	0.040707	10.21	9.91	-0.3	-8.711	0.000128
17612905	LOC100363005	LOC100363005	main	9.85	8.71	-1.14	-9.167	0.000113	9.85	9.14	-0.71	-6.736	0.000567	9.85	8.81	-1.04	-10.644	8.1e-05
17709873	LOC100363145	LOC100363145	main	9.5	10.71	1.2	13.45	1e-05	9.5	9.09	-0.42	-3.697	0.012689	9.5	8.75	-0.75	-10.353	0.000215
17706239	LOC100366230	LOC100366230	main	8.46	6.58	-1.88	-14.911	0.000158	8.46	6.72	-1.74	-12.831	0.000336	8.46	6.83	-1.63	-16.78	3.4e-05
17710498	LOC290595	LOC290595	main	7.49	7.8	0.3	1.31	0.238098	7.49	10.21	2.71	12.442	2.1e-05	7.49	11.25	3.76	12.347	4.7e-05
17867985	LOC363331	LOC363331	main	9.29	7.72	-1.57	-8.044	0.00037	9.29	7.61	-1.68	-6.449	0.000812	9.29	6.68	-2.61	-11.832	2.3e-05
17624314	Lpxn	Lpxn	main	7.41	8.92	1.51	20.675	1e-06	7.41	7.97	0.56	4.12	0.013311	7.41	7.73	0.32	4.201	0.005738
17666427	Lrrc15	Lrrc15	main	8.58	10.3	1.72	6.009	0.001701	8.58	11.65	3.07	14.928	7e-06	8.58	11.64	3.06	16.719	1.2e-05
17752754	Lst1	Lst1	main	7.53	8.58	1.05	13.1	1.9e-05	7.53	7.48	-0.05	-0.519	0.622873	7.53	7.29	-0.24	-2.81	0.031031
17623199	Ltbp3	Ltbp3	main	10.31	9.15	-1.17	-13.9	1.8e-05	10.31	10.12	-0.2	-2.474	0.050387	10.31	10.33	0.02	0.317	0.764409
17630847	Ltbp4	Ltbp4	main	11.02	9.02	-2	-23.679	9e-06	11.02	10.4	-0.61	-5.72	0.001238	11.02	10.61	-0.41	-3.749	0.009532
17827794	Lum	Lum	main	11.9	12.57	0.67	3.598	0.02776	11.9	13.18	1.28	21.499	2.2e-05	11.9	13.28	1.38	23.577	2.3e-05
17718992	Ly86	Ly86	main	7.74	9.16	1.42	22.867	4e-06	7.74	7.87	0.13	1.118	0.318715	7.74	7.55	-0.19	-2.243	0.06744
17641230	Mamdc2	Mamdc2	main	10.07	8.07	-2.01	-20.42	6e-06	10.07	10.09	0.02	0.116	0.913818	10.07	10.48	0.4	4.627	0.004497
17721250	Mastl	Mastl	main	6.56	8.14	1.58	13.883	2.4e-05	6.56	7.13	0.57	6.76	0.000544	6.56	6.76	0.2	2.128	0.078071
17719197	Mboat1	Mboat1	main	9.2	10.21	1.01	16.332	8.3e-05	9.2	9.52	0.32	3.705	0.026399	9.2	9.49	0.29	3.658	0.02609
17667338	Mcm4	Mcm4	main	9.01	10.03	1.02	16.545	3e-06	9.01	9.12	0.12	1.315	0.249684	9.01	8.87	-0.14	-1.417	0.224377
17683874	Mcm6	Mcm6	main	7.94	9	1.06	18.408	5.7e-05	7.94	7.78	-0.16	-1.479	0.202477	7.94	7.39	-0.55	-4.228	0.012201
17804729	Megf6	Megf6	main	7.01	7.05	0.03	0.219	0.833784	7.01	8.71	1.69	10.732	3.9e-05	7.01	8.75	1.73	8.517	0.000308
17798407	Melk	Melk	main	6	7.93	1.93	9.707	8.4e-05	6	6.7	0.7	4.386	0.015612	6	6.31	0.31	1.753	0.142583
17781681	Met	Met	main	8.86	7.82	-1.03	-16.461	3.5e-05	8.86	7.92	-0.94	-7.978	0.000728	8.86	7.68	-1.17	-9.84	0.000305
17634095	Mfge8	Mfge8	main	12.99	10.88	-2.12	-19.096	6e-06	12.99	11.4	-1.59	-17.739	2e-06	12.99	11.76	-1.23	-14.896	6e-06
17785328	Mgll	Mgll	main	9.84	9.05	-0.79	-5.004	0.002471	9.84	8.68	-1.16	-7.113	0.000388	9.84	8.13	-1.71	-11.864	3.7e-05
17874224	Mid2	Mid2	main	9.38	8.23	-1.15	-14.922	2.5e-05	9.38	8.91	-0.48	-6.559	0.001034	9.38	9.21	-0.18	-1.969	0.113438
17681403	Mir199a	Mir199a	main	6.28	6.73	0.45	2.962	0.040442	6.28	7.68	1.4	15.717	4e-06	6.28	7.66	1.38	9.823	0.000416
17664361	Mir99a	Mir99a	main	9.05	7.59	-1.46	-13.666	1.4e-05	9.05	8.45	-0.6	-5.055	0.00325	9.05	8.63	-0.42	-3.606	0.013672
17698634	Mmp14	Mmp14	main	10.26	10.31	0.04	0.318	0.761016	10.26	11.7	1.43	11.597	4.1e-05	10.26	11.68	1.42	11.201	4.1e-05
17731914	Mmp2	Mmp2	main	11.89	11.67	-0.21	-1.54	0.192451	11.89	13.08	1.19	15.084	7e-06	11.89	13.18	1.29	17.185	5e-06
17681842	Mpz	Mpz	main	9.83	7.46	-2.37	-16.86	3e-06	9.83	9.08	-0.75	-4.867	0.00307	9.83	7.88	-1.95	-9.64	0.00028
17624178	Ms4a11	Ms4a11	main	8.62	10.48	1.87	19.231	7e-06	8.62	8.87	0.26	2.5	0.057298	8.62	8.5	-0.11	-1.263	0.258846
17638325	Mucdhl	Mucdhl	main	8.47	6.73	-1.74	-18.84	1e-06	8.47	8.16	-0.31	-2.223	0.081676	8.47	7.99	-0.48	-3.176	0.030201
17629269	Myadm	Myadm	main	13.06	11.84	-1.22	-11.132	9.1e-05	13.06	12.99	-0.07	-0.877	0.41445	13.06	13.06	0	-0.03	0.977291
17643276	Myh11	Myh11	main	9.73	8.31	-1.42	-27.841	0	9.73	8.9	-0.83	-8.848	0.001125	9.73	8.84	-0.89	-10.555	0.00044
17848911	Myrip	Myrip	main	7.52	6.61	-0.91	-11.705	4e-05	7.52	6.61	-0.91	-11.149	3.6e-05	7.52	6.38	-1.14	-10.91	6.1e-05
17746576	Naaladl2	Naaladl2	main	8.87	7.16	-1.71	-25.804	0	8.87	8.82	-0.05	-0.58	0.587895	8.87	8.96	0.09	1.142	0.302881
17839529	Nfam1	Nfam1	main	10.04	11.25	1.21	16.04	2.7e-05	10.04	10.22	0.18	1.569	0.197308	10.04	9.95	-0.1	-1.789	0.12406
17799927	Nfia	Nfia	main	11.94	10.79	-1.16	-15.662	4e-06	11.94	11.36	-0.58	-7.017	0.000507	11.94	11.14	-0.81	-11.334	2.9e-05
17768275	Nnat	Nnat	main	11.57	8.37	-3.21	-11.295	0.000351	11.57	8.79	-2.78	-6.209	0.001146	11.57	7.48	-4.09	-11.047	3.3e-05
17829393	Nov	Nov	main	10.8	8.47	-2.32	-15.441	2.2e-05	10.8	10.44	-0.36	-2.832	0.031825	10.8	10.63	-0.16	-1.301	0.243404
17706140	Nt5dc2	Nt5dc2	main	9.44	10.56	1.12	12.02	5.3e-05	9.44	10.44	1	12.052	0.000318	9.44	10.28	0.84	8.85	0.000211
17657398	Ntn1	Ntn1	main	8.86	7.28	-1.58	-13.774	9e-06	8.86	7.29	-1.57	-8.8	0.000604	8.86	7.43	-1.42	-16.315	5.3e-05
17634047	Ntrk3	Ntrk3	main	9.04	7.07	-1.97	-19.843	1e-06	9.04	8.23	-0.81	-5.782	0.002418	9.04	8.7	-0.33	-2.14	0.092259
17637211	Nupr1	Nupr1	main	11.58	9.22	-2.36	-18.246	1.3e-05	11.58	11.45	-0.13	-0.986	0.370125	11.58	11.92	0.34	2.687	0.048024
17682206	Olr1584	Olr1584	main	8.07	9.18	1.11	13.071	2e-05	8.07	7.71	-0.36	-2.217	0.096915	8.07	6.7	-1.37	-5.291	0.010691
17838546	Oplah	Oplah	main	7.61	9.11	1.5	27.341	1e-06	7.61	7.7	0.09	0.886	0.432263	7.61	7.41	-0.2	-3.211	0.027489
17861938	Pam	Pam	main	11.9	10.57	-1.32	-22.452	9e-06	11.9	11.2	-0.7	-8.192	0.001733	11.9	11.34	-0.55	-12.899	1.8e-05
17769336	Pck1	Pck1	main	10.03	8.75	-1.28	-5.73	0.003668	10.03	7.88	-2.15	-8.275	0.00021	10.03	6.63	-3.4	-12.199	1.9e-05
17617351	Pcsk6	Pcsk6	main	10.01	8.18	-1.83	-26.918	0	10.01	8.58	-1.43	-8.256	0.00202	10.01	8.89	-1.12	-15.547	5e-06
17618855	Pde2a	Pde2a	main	9.01	8.39	-0.62	-6.089	0.001162	9.01	7.89	-1.12	-10.312	0.0001	9.01	7.89	-1.12	-15.695	2.6e-05
17841831	Pdgfd	Pdgfd	main	8.91	7.82	-1.08	-58.238	0	8.91	8.76	-0.14	-1.879	0.148416	8.91	8.95	0.04	1.009	0.369547
17828810	Pgcp	Pgcp	main	10.86	9.51	-1.35	-14.779	7.9e-05	10.86	10.68	-0.19	-2.173	0.108481	10.86	10.9	0.04	0.422	0.693404
17644256	Pkd1	Pkd1	main	10.26	9.01	-1.25	-13.225	1.7e-05	10.26	10.2	-0.06	-0.634	0.550511	10.26	10.6	0.34	4.399	0.00504
17819187	Pld4	Pld4	main	8.91	10.28	1.37	19.524	8.4e-05	8.91	8.84	-0.07	-1.228	0.288428	8.91	8.28	-0.63	-9.472	0.000994
17729397	Plekhg4	Plekhg4	main	5.87	6.37	0.5	7.394	0.000853	5.87	7.34	1.47	12.243	9.5e-05	5.87	7.66	1.79	21.282	1e-06
17808473	Plin2	Plin2	main	9.23	10.7	1.47	18.222	5.1e-05	9.23	9.65	0.42	2.509	0.081314	9.23	9.26	0.04	0.65	0.543377
17643754	Ppl	Ppl	main	8.88	6.92	-1.96	-15.053	0.000117	8.88	7.05	-1.82	-12.347	3.6e-05	8.88	7.29	-1.59	-7.415	0.000549
17662664	Prkca	Prkca	main	10.16	9	-1.16	-13.93	1.5e-05	10.16	9.94	-0.22	-2.692	0.03788	10.16	9.84	-0.31	-4.797	0.003247
17821742	Prkd1	Prkd1	main	8.26	7.24	-1.02	-11.257	7.9e-05	8.26	7.96	-0.29	-3.777	0.009814	8.26	8.1	-0.16	-2.815	0.042855
17634840	Prss23	Prss23	main	10.28	8.87	-1.41	-10.156	5.7e-05	10.28	10.18	-0.1	-1.064	0.361109	10.28	10.23	-0.06	-0.437	0.677346
17743671	Ptger3	Ptger3	main	9.1	7.48	-1.61	-7.032	0.001669	9.1	6.82	-2.28	-6.989	0.000496	9.1	5.91	-3.19	-11.237	3.1e-05
17749936	Ptgfrn	Ptgfrn	main	8.86	9.17	0.31	4.766	0.003666	8.86	10.08	1.21	13.891	7.9e-05	8.86	10.12	1.26	11.99	0.000291
17799484	Ptprd	Ptprd	main	10.99	9.82	-1.17	-15.402	8.8e-05	10.99	10.65	-0.34	-4.222	0.009113	10.99	10.81	-0.18	-1.803	0.121652
17861575	Ramp1	Ramp1	main	10.4	9.89	-0.51	-3.9	0.013528	10.4	9.24	-1.16	-9.017	0.000517	10.4	8.42	-1.98	-11.76	2.4e-05
17812802	Rbp7	Rbp7	main	9.43	7.61	-1.83	-17.91	4.5e-05	9.43	7.82	-1.61	-8.886	0.000333	9.43	6.35	-3.08	-23.194	0
17668004	Rcan1	Rcan1	main	9.01	9	-0.01	-0.088	0.933504	9.01	9.59	0.59	6.544	0.000827	9.01	10.03	1.02	15.399	1e-05
17798359	Reck	Reck	main	10.21	8.85	-1.36	-13.135	1.2e-05	10.21	9.38	-0.83	-9.438	0.000231	10.21	9.7	-0.52	-5.941	0.002149
17858848	RGD1305645	RGD1305645	main	9.36	7.46	-1.89	-13.809	8.3e-05	9.36	7.97	-1.38	-19.735	1.2e-05	9.36	7.96	-1.4	-7.19	0.002764
17624637	RGD1359349	RGD1359349	main	9.03	8.1	-0.93	-6.903	0.000829	9.03	7.82	-1.21	-10.763	4.2e-05	9.03	7.85	-1.18	-13.629	4.4e-05
17668464	RGD1562717	RGD1562717	main	13.05	10.98	-2.07	-16.082	7.9e-05	13.05	11.94	-1.11	-17.249	4e-06	13.05	12.09	-0.96	-12.155	2.4e-05
17791919	RGD1564476	RGD1564476	main	9.04	7.74	-1.3	-7.679	0.000333	9.04	7	-2.05	-14.571	7e-06	9.04	6.85	-2.19	-12.372	3.2e-05
17827629	RGD1565947	RGD1565947	main	8.72	7.07	-1.65	-10.965	7.1e-05	8.72	8.16	-0.56	-4.088	0.007039	8.72	8.85	0.13	0.828	0.444972
17845526	Rora	Rora	main	9.71	8.55	-1.16	-13.105	7e-05	9.71	9.45	-0.25	-2.344	0.077629	9.71	10.12	0.42	8.507	0.000518
17749125	S100a1	S100a1	main	9.73	8.19	-1.53	-12.615	2.5e-05	9.73	8.81	-0.91	-6.041	0.002172	9.73	8.95	-0.78	-8.698	0.000246
17855551	Sema3b	Sema3b	main	8.22	6.82	-1.4	-18.043	2e-06	8.22	7.84	-0.38	-4.635	0.003567	8.22	7.76	-0.46	-4.113	0.009599
17789123	Sema3d	Sema3d	main	11.29	8.23	-3.06	-19.569	2e-06	11.29	9.82	-1.47	-5.985	0.002323	11.29	10.89	-0.4	-2.109	0.081417
17789062	Sema3e	Sema3e	main	8.63	6.61	-2.02	-15.135	4.2e-05	8.63	6.75	-1.88	-9.616	0.00096	8.63	6.82	-1.81	-16.874	6e-06
17824067	Serpina1	Serpina1	main	7.4	5.9	-1.49	-10.286	7.5e-05	7.4	5.54	-1.85	-8.22	0.00048	7.4	5.7	-1.7	-12.894	8.3e-05
17727241	Setbp1	Setbp1	main	8.63	7.57	-1.06	-12.574	4.2e-05	8.63	7.97	-0.66	-8.952	0.000137	8.63	8.19	-0.44	-7.412	0.00039
17739456	Sh3d19	Sh3d19	main	8.7	7.61	-1.09	-9.778	7.1e-05	8.7	8.63	-0.07	-0.788	0.474237	8.7	8.76	0.06	0.646	0.549489
17703375	Ska3	Ska3	main	8.1	9.23	1.13	12.534	3.9e-05	8.1	8.13	0.03	0.189	0.857998	8.1	7.78	-0.33	-2.936	0.02647
17627794	Slc2a12	Slc2a12	main	8.22	7.2	-1.02	-28.116	0	8.22	8.59	0.37	3.08	0.048169	8.22	9.1	0.88	9.347	0.001429
17671562	Slc46a3	Slc46a3	main	6.78	8.13	1.35	11.793	3.4e-05	6.78	6.92	0.14	1.003	0.362449	6.78	6.57	-0.21	-1.809	0.123382
17711968	Slc7a2	Slc7a2	main	10.53	9.42	-1.11	-21.296	9.5e-05	10.53	10.21	-0.31	-3.5	0.036884	10.53	10.57	0.04	0.616	0.578615
17779186	Slpi	Slpi	main	8.18	11.07	2.89	23.702	9.1e-05	8.18	9.2	1.02	4.713	0.004736	8.18	8.12	-0.06	-0.259	0.806104
17838131	Slurp1	Slurp1	main	7.99	6.53	-1.46	-30.573	2e-06	7.99	7.46	-0.53	-4.645	0.010296	7.99	7.73	-0.26	-3.261	0.02199
17817115	Smoc1	Smoc1	main	10.45	8.34	-2.11	-23.492	3.2e-05	10.45	10.22	-0.23	-2	0.127448	10.45	10.42	-0.03	-0.316	0.768719
17685608	Soat1	Soat1	main	8.59	9.78	1.19	26.947	1e-06	8.59	9.19	0.6	9.74	0.00067	8.59	9.2	0.61	10.44	0.000438
17694791	Sod3	Sod3	main	12.12	10.53	-1.59	-23.024	9.9e-05	12.12	11.23	-0.89	-10.933	0.001233	12.12	11.25	-0.87	-11.05	0.001168
17711799	Sorbs2	Sorbs2	main	10.15	9.14	-1.01	-13.541	6.8e-05	10.15	9.43	-0.72	-10.829	0.000106	10.15	9.39	-0.76	-15.535	5e-06
17690621	Sorcs2	Sorcs2	main	6.82	7.14	0.32	2.881	0.028497	6.82	8.44	1.62	10.349	0.000247	6.82	8.27	1.45	14.048	8e-06
17788155	Sspn	Sspn	main	9.33	8.11	-1.22	-17.555	8.6e-05	9.33	9.21	-0.12	-1.315	0.268924	9.33	9.37	0.03	0.84	0.435966
17699814	Stc1	Stc1	main	8.61	7.47	-1.15	-18.292	9e-06	8.61	8.23	-0.38	-4.015	0.009138	8.61	8.76	0.15	2.239	0.071045
17637216	Sult1a1	Sult1a1	main	10.59	7.74	-2.85	-12.134	2.2e-05	10.59	8.18	-2.42	-8.849	0.000132	10.59	7	-3.6	-18.382	3.4e-05
17732799	Tbc1d9	Tbc1d9	main	7.26	8.58	1.31	12.269	1.8e-05	7.26	7.91	0.65	5.496	0.001617	7.26	7.88	0.61	6.091	0.001022
17823874	Tc2n	Tc2n	main	8.52	7.47	-1.04	-10.323	5e-05	8.52	7.68	-0.84	-7.344	0.000372	8.52	7.31	-1.21	-10.998	3.6e-05
17789837	Tfec	Tfec	main	7.92	9.55	1.63	10.518	4.8e-05	7.92	8.5	0.58	3.632	0.011003	7.92	7.96	0.04	0.296	0.782836
17823379	Tgfb3	Tgfb3	main	10.05	8.84	-1.22	-13.489	3.2e-05	10.05	10.07	0.01	0.127	0.904096	10.05	10.28	0.23	1.66	0.155795
17701240	Thrb	Thrb	main	8.52	7.33	-1.19	-17.525	2e-06	8.52	7.57	-0.95	-10.302	0.00017	8.52	7.97	-0.54	-5.185	0.005014
17634998	Thrsp	Thrsp	main	11.11	9.28	-1.83	-5.201	0.002243	11.11	8.8	-2.31	-8.196	0.000247	11.11	6.39	-4.71	-18.219	1.2e-05
17663810	Timp2	Timp2	main	12.93	11.74	-1.19	-15.071	1.7e-05	12.93	12.88	-0.05	-0.652	0.543761	12.93	13.07	0.13	1.962	0.131963
17689939	Tlr1	Tlr1	main	6.03	8.53	2.5	18.683	7e-06	6.03	6.85	0.82	5.825	0.001469	6.03	6.06	0.03	0.206	0.843734
17748289	Tlr2	Tlr2	main	7.75	8.96	1.21	15.053	1.8e-05	7.75	8.06	0.31	2.223	0.096552	7.75	7.97	0.22	4.432	0.009293
17872081	Tlr7	Tlr7	main	8.91	10.57	1.66	15.61	6.6e-05	8.91	9.16	0.25	2.033	0.090816	8.91	8.77	-0.14	-1.176	0.286765
17674662	Tmem119	Tmem119	main	7.94	8.26	0.33	5.006	0.008612	7.94	8.98	1.04	13.324	1.6e-05	7.94	8.98	1.04	13.223	1.6e-05
17850788	Tmem45b	Tmem45b	main	9.42	7.79	-1.63	-10.074	0.000264	9.42	7.15	-2.27	-13.706	7.4e-05	9.42	6.18	-3.24	-23.108	2e-06
17872600	Tmem47	Tmem47	main	11.78	10.67	-1.1	-28.791	0	11.78	11.58	-0.19	-4.474	0.004332	11.78	11.77	0	-0.032	0.975655
17644735	Tmem8a	Tmem8a	main	7.9	9.01	1.11	15.501	5.4e-05	7.9	8.51	0.62	6.687	0.000544	7.9	8.56	0.67	9.931	0.00101
17796533	Tmtc1	Tmtc1	main	8.62	7.03	-1.59	-17.786	3e-06	8.62	7.83	-0.79	-7.502	0.000324	8.62	7.67	-0.95	-7.349	0.000708
17679361	Tnfrsf11a	Tnfrsf11a	main	8.41	9.61	1.2	13.099	2.7e-05	8.41	8.94	0.53	4.254	0.006307	8.41	8.78	0.36	3.63	0.011238
17837303	Tnfrsf11b	Tnfrsf11b	main	10.02	7.73	-2.29	-20.616	1e-06	10.02	8.15	-1.87	-20.681	3e-06	10.02	9.01	-1.01	-12.56	0.000268
17737479	Tnfsf10	Tnfsf10	main	9.69	8.07	-1.62	-7.921	0.000323	9.69	8.19	-1.5	-8.485	0.000149	9.69	7.26	-2.43	-16.502	9e-06
17865394	Tns1	Tns1	main	11.35	10.17	-1.18	-11.848	4.3e-05	11.35	10.61	-0.74	-8.768	0.000124	11.35	10.76	-0.59	-8.674	0.000374
17756588	Tnxb	Tnxb	main	11.14	8.72	-2.42	-21.4	1e-06	11.14	9.97	-1.17	-6.157	0.002248	11.14	9.91	-1.23	-8.569	0.000185
17756594	Tnxb	Tnxb	main	12.03	9.7	-2.33	-21.612	4e-06	12.03	10.79	-1.24	-11.636	7.2e-05	12.03	10.68	-1.35	-12.032	7.9e-05
17756604	Tnxb	Tnxb	main	10.91	8.8	-2.11	-32.675	0	10.91	9.84	-1.07	-7.409	0.002049	10.91	9.8	-1.12	-11.471	8.5e-05
17756611	Tnxb	Tnxb	main	10.38	7.44	-2.94	-24.084	1e-06	10.38	8.66	-1.72	-8.799	0.00034	10.38	8.3	-2.08	-9.499	0.000375
17650292	Tob1	Tob1	main	10.57	9.38	-1.19	-13.055	4e-05	10.57	10.24	-0.33	-2.072	0.113853	10.57	10.72	0.15	2.413	0.054015
17741413	Tspan2	Tspan2	main	10.3	8.89	-1.41	-15.615	5e-06	10.3	9.98	-0.32	-3.329	0.015829	10.3	10.62	0.33	2.167	0.089391
17866962	Twsg1	Twsg1	main	10.56	9.38	-1.19	-24.314	0	10.56	9.99	-0.57	-7.3	0.001591	10.56	10.32	-0.25	-6.368	0.00114
17768892	Ube2c	Ube2c	main	8.29	9.42	1.13	15.005	1e-05	8.29	8.38	0.09	0.735	0.503851	8.29	8.17	-0.13	-1.368	0.232596
17694385	Uchl1	Uchl1	main	6.78	7.36	0.57	7.049	0.000429	6.78	8.48	1.69	11.342	0.000396	6.78	7.98	1.2	13.748	1.3e-05
17622746	Unc93b1	Unc93b1	main	8.81	9.96	1.15	21.991	3e-06	8.81	8.94	0.14	1.332	0.263034	8.81	8.81	0	0.006	0.995377
17813510	Vit	Vit	main	9.43	7	-2.43	-21.685	2e-06	9.43	6.85	-2.58	-17.578	2.9e-05	9.43	7.15	-2.28	-13.886	0.00013
17877941	Vsig4	Vsig4	main	9.81	6.7	-3.11	-18.073	5e-06	9.81	6.94	-2.88	-10.517	0.00015	9.81	7.46	-2.36	-7.96	0.000731
17821079	Vsnl1	Vsnl1	main	7.79	6.85	-0.94	-5.298	0.005893	7.79	6.34	-1.45	-10.088	0.000238	7.79	5.88	-1.91	-18.349	2e-06
17619844	Xylt1	Xylt1	main	10.26	8.96	-1.3	-16.975	3e-06	10.26	9.7	-0.56	-5.244	0.003622	10.26	10.05	-0.21	-3.667	0.024414
17773787	Zfp385b	Zfp385b	main	8.63	5.75	-2.88	-23.249	9.3e-05	8.63	5.6	-3.03	-19.216	2e-06	8.63	6.04	-2.59	-12.465	3.3e-05
17829495	Zhx2	Zhx2	main	9	7.98	-1.02	-17.413	4e-06	9	8.72	-0.28	-3.8	0.013494	9	8.9	-0.09	-1.08	0.337714
17605341	NA	NA	normgene->intron	13.16	11.95	-1.21	-11.117	5.1e-05	13.16	12.1	-1.06	-11.85	2.3e-05	13.16	12.11	-1.05	-14.655	0.00012
17607131	NA	NA	normgene->intron	7.86	6.54	-1.32	-10.83	6.7e-05	7.86	7.74	-0.12	-1.486	0.203482	7.86	8.02	0.16	1.269	0.256576
17632266	NA	NA	main	8.82	9.91	1.09	10.914	5.7e-05	8.82	8.83	0	0.023	0.982391	8.82	8.66	-0.16	-1.378	0.228501
17641993	NA	NA	main	9.14	8.08	-1.07	-10.724	0.000171	9.14	8.22	-0.93	-5.89	0.001751	9.14	7.75	-1.39	-14.055	5.3e-05
17704745	NA	NA	main	10.64	9.15	-1.5	-24.213	1e-06	10.64	9.89	-0.76	-6.23	0.00511	10.64	10.27	-0.37	-5.024	0.005298
17718588	NA	NA	main	10.05	7.9	-2.15	-14.458	3.1e-05	10.05	9.68	-0.37	-3.628	0.011335	10.05	9.8	-0.25	-1.881	0.114368
17722731	NA	NA	main	9.43	8.19	-1.24	-12.85	1.4e-05	9.43	9.54	0.11	1.114	0.308122	9.43	9.41	-0.02	-0.226	0.828746
17743363	NA	NA	main	8.03	6.86	-1.16	-11.718	6.2e-05	8.03	6.97	-1.06	-8.396	0.000171	8.03	6.7	-1.32	-9.581	0.000115
17756608	NA	NA	main	11.45	9.36	-2.09	-18.471	2e-06	11.45	10.43	-1.02	-7.444	0.000372	11.45	10.21	-1.23	-6.459	0.002045
17756616	NA	NA	main	11.86	9.94	-1.92	-17.072	3.4e-05	11.86	10.81	-1.05	-12.607	2.6e-05	11.86	10.75	-1.11	-14.059	1.1e-05
17756618	NA	NA	main	12.37	10.38	-1.99	-13.048	4.1e-05	12.37	11.31	-1.06	-6.309	0.000829	12.37	11.2	-1.17	-8.039	0.000724
17766652	NA	NA	main	8.63	7.23	-1.39	-6.83	0.001436	8.63	6.59	-2.04	-8.743	0.000149	8.63	5.67	-2.95	-15.077	9.9e-05
17773798	NA	NA	main	11.2	7.08	-4.12	-19.433	2e-05	11.2	7.1	-4.1	-16.756	4e-06	11.2	7.41	-3.79	-12.912	1.6e-05
17775226	NA	NA	main	10.04	11.05	1.01	19.964	2e-06	10.04	10.62	0.59	8.691	0.000213	10.04	10.48	0.44	8.175	0.000184
17781011	NA	NA	main	11.21	11.02	-0.19	-1.538	0.216617	11.21	10.17	-1.05	-7.059	0.000748	11.21	8.43	-2.78	-14.696	7e-06
17789648	NA	NA	main	6.85	5.84	-1.02	-11.207	4.7e-05	6.85	5.72	-1.13	-12.806	3.1e-05	6.85	5.49	-1.37	-11.431	4.4e-05
17796247	NA	NA	main	9.01	7.24	-1.76	-14.039	5e-05	9.01	8.37	-0.63	-3.352	0.032042	9.01	8.78	-0.23	-2.837	0.030576
17813883	NA	NA	main	7	8.35	1.35	12.25	3.3e-05	7	7.65	0.65	5.414	0.002642	7	7.29	0.29	2.822	0.03122
17828852	NA	NA	main	8.68	7.53	-1.15	-8.256	0.000174	8.68	9.52	0.83	6.939	0.000613	8.68	10.14	1.45	13.044	5.7e-05
17835265	NA	NA	main	10.64	8.58	-2.05	-21.01	1e-06	10.64	10.14	-0.5	-4.473	0.005054	10.64	10.62	-0.01	-0.066	0.950399
17846148	NA	NA	main	8.89	7.51	-1.39	-19.66	2e-06	8.89	8.45	-0.44	-3.174	0.037812	8.89	9.03	0.14	2.108	0.080171
17880481	NA	NA	main	4.75	6.12	1.37	10.072	7.1e-05	4.75	5.27	0.53	4.705	0.010323	4.75	4.85	0.1	0.863	0.430751
17881537	NA	NA	rescue	10.56	8.18	-2.39	-24.183	4e-06	10.56	9.35	-1.21	-6.748	0.00146	10.56	9.61	-0.95	-10.145	0.000476
17882105	NA	NA	rescue->flmrna->	9.16	7.68	-1.48	-18.257	4.1e-05	9.16	9.04	-0.12	-1.345	0.251673	9.16	9.16	0	0.026	0.980337
17882197	NA	NA	rescue->flmrna->	10.44	9.3	-1.14	-23.36	1e-06	10.44	9.07	-1.37	-15.02	7e-05	10.44	9.18	-1.26	-8.468	0.001999
17882315	NA	NA	rescue->flmrna->	11.27	9.89	-1.38	-15.394	5e-06	11.27	10.69	-0.58	-6.661	0.000558	11.27	10.86	-0.41	-4.578	0.003878

## Sheet: Gene_clusters
cluster A	cluster B	cluster C	cluster D	cluster E
Acsl1	Adamtsl4	Ace	Ano1	Abhd12
Acss3	Atf5	Agt	C1qtnf3	Ahcy
Adcy5	Cacna1g	Bmp4	Clec2dl1	Alcam
Adipoq	Camk2n1	Bmp6	Cnih2	Apobec1
Akr1e2	Cdh13	Cilp	Col8a1	Arl11
Aqp7	Creb5	Cilp2	Cthrc1	Atp13a2
Cadm3	Cxcr7	Clmn	Cym	Ccl7
Cd163	Ddr2	Cobll1	F2r	Ccr5
Cfd	Emp2	Crim1	Gem	Cd300lf
Cidea	Fzd8	Cytl1	Gxylt2	Cd8b
Cidec	Gpr64	Dbp	Hey2	Cenpn
Clec1a	Igfbp6	Enpp2	Igsf10	Clec4a1
Dgat2	Itga8	Fam163a	Inhba	Clec4a2
Epb41l4b	Itgb8	Fgf2	Itm2a	Clec4a3
Fabp4	Klf4	Fgfrl1	Lancl3	Cotl1
Fgl2	Klf9	Frzb	Lbp	Cx3cr1
Grem1	Lamb2	Galntl4	LOC290595	Diaph3
Lgals12	Lgi4	Gdf10	Lrrc15	Evi2a
Lipe	LOC100361018	Gli2	Megf6	Exo1
LOC363331	Ltbp3	Glt25d2	Mir199a	Fam83d
Mgll	Ltbp4	Gpr116	Mmp14	Fancd2
Myrip	Mamdc2	Gsn	Mmp2	Fcgr1a
Nnat	Mid2	Hhip	Plekhg4	Galns
Pck1	Mir99a	Hhipl2	Ptgfrn	Gatm
Pde2a	Mucdhl	Hs3st1	Rcan1	Gins1
Ptger3	Myadm	Id4	Slc2a12	Ifi30
Ramp1	Naaladl2	Klhl29	Sorcs2	Igsf6
Rbp7	Nov	Leprel1	Tmem119	Il10ra
RGD1564476	Ntrk3	Lims2	Uchl1	Il18
Sult1a1	Nupr1	LOC100363005		Iqgap3
Thrsp	Pam	LOC100366230		Irf8
Tmem45b	Pdgfd	Met		Itgal
Tnfsf10	Pgcp	Mfge8		Klra1
Vsnl1	Pkd1	Myh11		Kmo
	Prkca	Nfia		Kntc1
	Prkd1	Ntn1		LOC100363145
	Prss23	Pcsk6		Lpxn
	Ptprd	Ppl		Lst1
	RGD1565947	Reck		Ly86
	Rora	RGD1305645		Mastl
	Sema3b	RGD1359349		Mboat1
	Sema3d	RGD1562717		Mcm4
	Setbp1	S100a1		Mcm6
	Sh3d19	Sema3e		Melk
	Slc7a2	Serpina1		Ms4a11
	Slurp1	Sod3		Nfam1
	Smoc1	Sorbs2		Nt5dc2
	Sspn	Tc2n		Oplah
	Stc1	Thrb		Pld4
	Tgfb3	Tmtc1		Plin2
	Timp2	Tnfrsf11b		Ska3
	Tmem47	Tns1		Slc46a3
	Tspan2	Tnxb		Slpi
	Twsg1	Tnxb		Soat1
	Xylt1	Tnxb		Tbc1d9
	Zhx2	Tnxb		Tfec
		Vit		Tlr1
		Vsig4		Tlr2
		Zfp385b		Tlr7
				Tmem8a
				Tnfrsf11a
				Ube2c
				Unc93b1
