# Supplementary material for: Cell-type-specific gene expression patterns in the knee cartilage in an osteoarthritis rat model
Source: Funct Integr Genomics. 2017 Nov 13;18(1):79–87. doi: 10.1007/s10142-017-0576-6 (PMC5748428; doi:10.1007/s10142-017-0576-6)
Supplement: Supplementary file 2 — The results of the TFBS analysis of the regulatory regions of the MIA-regulated genes. The table contains lists of the genes with experimentally validated binding sites for particular regulatory factors (with the average coverage of the ChIP-seq signal at > 1). Only transcription factors with a significant overrepresentation in the indicated gene cluster were included in the table. The analysis was performed using the Seqinspector resource available at http://seqinspector.cremag.org (Piechota et al. 2016). (XLSX 16 kb) [file 10142_2017_576_MOESM2_ESM.xlsx]

## Sheet: ClusterA_PPARG
Gene	Symbol	Interval	Maximal		Track info:	Characteristics	cell line: 3T3-L1 preadipocyte cell linedifferentiation stage: Mature adipocytetime: day 6chip antibody: PPARgamma
Acsl1	chr8:47555395-47557531	197	34.47			Data_processing	processed data file build: mm9Bed: Areas of enrichment were identified using a newly developed hotspot algorithm.Bedgraph: Tag density profiles were generated by the newly developed hotspot algorithm.
Lgals12	chr19:7680593-7682683	113	24.11			Description	PPARgamma ChIP-seq day 6
Cidec	chr6:113383607-113386754	125	19.04			Extracted_molecule	genomic DNA
Adipoq	chr16:23145609-23147719	56	14.26			Extraction_protocol	ChIP-seq: Chromatin from various time points of 3T3-L1 differentiation was subjected to ChIP using different antibodies. Purified DNA was prepared for sequencing according to the manufacturer (Illumina). DHS-seq: Nuclei were isolated at various time points of 3T3-L1 differentiation and subjected to a limited DNase I digestion. Small DNA fragments where DNase I cut twice were isolated and prepared…
Lipe	chr7:26174125-26176125	38	12.57			Growth_protocol	3T3-L1 cells were maintained in DMEM supplemented with calf serum.
Pck1	chr2:172977549-172979583	45	9.929			Instrument_model	Illumina Genome Analyzer
Aqp7	chr4:40994172-40996172	46	7.167			Library_selection	ChIP
Cfd	chr10:79352598-79354598	23	6.342			Library_source	genomic
Fabp4	chr3:10207576-10209576	24	5.941			Library_strategy	ChIP-Seq
Sult1a1	chr7:133818832-133820946	20	5.569			Organism	Mus musculus
Acsl1	chr8:47615418-47617418	15	3.708			Sample_type	SRA
Dgat2	chr7:106330223-106332223	11	3.482			Source_name	Preadipocyte cell line
Acsl1	chr8:47575328-47579186	15	3.372			Status	Public on Mar 22, 2011
Acsl1	chr8:47611140-47613140	12	2.843			Title	PPARgamma ChIP-seq day 6
Aqp7	chr4:40987000-40989000	16	2.367			Treatment_protocol	Two days post confluency (day 0), 3T3-L1 cells were induced to differentiate using a standard cocktail of adipogenic inducers (dexamethasone, insulin, 3-isobutyl-1-methylxanthine, and fetal bovine serum). Two days post induction (day 2), medium was changed to DMEM supplemented with fetal bovine serum and insulin. Cells were maintained in DMEM supplemented with fetal bovine serum for the remainder…
Lipe	chr7:26180006-26182006	6	1.607			class	Transcription
Thrsp	chr7:104565240-104567240	13	1.467			genome	mm9
Pde2a	chr7:108569212-108571223	9	1.133			name	PPARG_02

## Sheet: ClusterE_STAT3
Gene Symbol	Interval	Maximal peak	Average coverage		Track info:	cell_type	bone marrow-derived dendritic cells
Ccr5	chr9:124042487-124044487	5	1.222			chip_antibody	Stat3
Ccr5	chr9:124040423-124042423	7.138	1.164			chip_antibody_catalog_number	A302-406A
Apobec1	chr6:122551382-122553462	6	1.156			chip_antibody_manufacturer	Bethyl
Ccr5	chr9:124035282-124037320	6	1.108			class	Transcription
Rab37	chr11:114994305-114996306	5	1.104			genome	mm9
Nf1	chr11:79340277-79342648	5	1.065			name	STAT3_01
Lpxn	chr19:12872096-12874096	5	1.034			strain	C57BL/6
Plin2	chr4:86314464-86316964	7	1.028			time	0 min
						treatment	LPS

## Sheet: ClusterE_CEBPB
Gene Symbol	Interval	Maximal peak	Average coverage		Track info:	cell_type	bone marrow-derived dendritic cells
Cotl1	chr8:122363422-122365479	54.52	6.631			chip_antibody	Cebpb
Tfec	chr6:16847441-16849441	29.9	5.532			chip_antibody_catalog_number	sc-150
Mettl9	chr7:128217044-128219044	26.86	5.19			chip_antibody_manufacturer	Santa Cruz
Nf1	chr11:79340277-79342648	23.79	5.103			class	Transcription
Rab37	chr11:114994305-114996306	27	4.844			genome	mm9
Arl11	chr14:61927590-61929590	26.86	4.532			name	CEBPB_01
Pld4	chr12:113997866-113999866	30.86	4.299			strain	C57BL/6
Ccr5	chr9:124040423-124042423	28	3.896			time	0 min
Slpi	chr2:164180803-164183243	27	3.762			treatment	LPS
Itgal	chr7:134438774-134440924	19	3.093
Clec4a1	chr6:122870866-122872866	18.24	3.012
Tlr7	chrX:163767375-163769490	13	2.771
Il10ra	chr9:45076229-45078232	21.31	2.632
Gins1	chr2:150734330-150736353	25	2.594
Tlr2	chr3:83644689-83646689	10	2.141
Lst1	chr17:35324375-35326384	15.86	2.137
Ly86	chr13:37436214-37438214	12	2.096
Slc46a3	chr5:148705391-148707391	7	2.09
Clec4a2	chr6:123071706-123074485	10.86	1.772
Apobec1	chr6:122549145-122551145	15	1.751
Ccr5	chr9:124035282-124037320	6	1.451
Ccr5	chr9:124042487-124044487	6	1.331
Tnfrsf11a	chr1:107676300-107678300	7	1.321
Lpxn	chr19:12872096-12874096	6	1.317
Clec4a2	chr6:123086595-123088595	10.52	1.261
Gm10645	chr8:85688251-85690759	9	1.228
Nf1	chr11:79343090-79345111	6	1.221
Plin2	chr4:86314464-86316964	5	1.086
Fam83d	chr2:158592829-158594829	6	1.082
Tlr1	chr5:65323000-65325000	6	1.066
Clec4a3	chr6:122901533-122903662	4	1.014
Ifi30	chr8:73289562-73292050	6	1.001

## Sheet: ClusterE_IRF4
Gene Symbol	Interval	Maximal peak	Average coverage		Track info:	cell_type	bone marrow-derived dendritic cells
Plin2	chr4:86314464-86316964	16.52	2.771			chip_antibody	Irf4
Clec4a2	chr6:123071706-123074485	10.86	2.187			chip_antibody_catalog_number	sc-6059
Ly86	chr13:37436214-37438214	15.52	2.046			chip_antibody_manufacturer	Santa Cruz
Tlr2	chr3:83644689-83646689	10.52	2.025			class	Transcription
Il10ra	chr9:45076229-45078232	9	1.986			genome	mm9
Clec4a3	chr6:122901533-122903662	12	1.864			name	IRF4_01
Clec4a1	chr6:122870866-122872866	10.31	1.85			strain	C57BL/6
Gatm	chr2:122436039-122438039	6.517	1.832			time	0 min
Nf1	chr11:79340277-79342648	13	1.788			treatment	LPS
Ccr5	chr9:124035282-124037320	8	1.731
Tfec	chr6:16847441-16849441	5	1.714
Mettl9	chr7:128217044-128219044	8.862	1.66
Rab37	chr11:114994305-114996306	7	1.629
Ccr5	chr9:124040423-124042423	6	1.627
Unc93b1	chr19:3934186-3936226	7	1.621
Pld4	chr12:113997866-113999866	8.862	1.537
Lpxn	chr19:12872096-12874096	6	1.501
Itgal	chr7:134438774-134440924	6.724	1.469
Nf1	chr11:79343090-79345111	4.724	1.402
Abhd12	chr2:150664458-150666458	6	1.328
Ifi30	chr8:73289562-73292050	5.862	1.236
Arl11	chr14:61927590-61929590	5	1.235
Lst1	chr17:35324375-35326384	9	1.196
Gm20388	chr8:123259258-123261285	5	1.143
Tnfrsf11a	chr1:107676300-107678300	5.724	1.138
Gm10645	chr8:85688251-85690759	4	1.103
Mastl	chr2:23010417-23012544	6	1.091
Atp13a2	chr4:140541788-140543905	4	1.054

## Sheet: CLusterE_RELA
Gene Symbol	Interval	Maximal peak	Average coverage		Track info:	cell_type	bone marrow-derived dendritic cells
Ube2c	chr2:164594398-164596403	19.66	2.739			chip_antibody	Rela
Tlr2	chr3:83644689-83646689	7.138	1.248			chip_antibody_catalog_number_1	A301-824A
Slc46a3	chr5:148705391-148707391	7.655	1.028			chip_antibody_catalog_number_2	sc-372
						chip_antibody_manufacturer_1	Bethyl
						chip_antibody_manufacturer_2	Santa Cruz
						class	Transcription
						genome	mm9
						name	RELA_01
						strain	C57BL/6
						time	0 min
						treatment	LPS

## Sheet: ClusterE_RELB
Gene Symbol	Interval	Maximal peak	Average coverage		Track info:	cell_type	bone marrow-derived dendritic cells
Tlr2	chr3:83644689-83646689	6	1.356			chip_antibody	Relb
Ccr5	chr9:124040423-124042423	5	1.211			chip_antibody_catalog_number_1	A302-183A
Nf1	chr11:79340277-79342648	4.655	1.165			chip_antibody_catalog_number_2	sc-226
Lpxn	chr19:12872096-12874096	5	1.102			chip_antibody_manufacturer_1	Bethyl
Tfec	chr6:16847441-16849441	4	1.048			chip_antibody_manufacturer_2	Santa Cruz
Ccr5	chr9:124042487-124044487	5	1.045			class	Transcription
						genome	mm9
						name	RELB_01
						strain	C57BL/6
						time	0 min
						treatment	LPS
