# Supplementary material for: Cell-type-specific gene expression patterns in the knee cartilage in an osteoarthritis rat model
Source: Funct Integr Genomics. 2017 Nov 13;18(1):79–87. doi: 10.1007/s10142-017-0576-6 (PMC5748428; doi:10.1007/s10142-017-0576-6)
Supplement: Supplementary file 3 — The results of the functional enrichment analyses performed with the Enrichr tool for the five clusters of genes significantly altered by the MIA injection. The table consists of an enriched term, the number of input genes in the pathway (overlap), the p value (p < 0.05), the z score, the combined score (computed as logarithm from p value from the Fisher’s exact test multiplied by the z score of the deviation from the expected rank), and the names of overrepresented genes. (XLSX 25 kb) [file 10142_2017_576_MOESM3_ESM.xlsx]

## Sheet: WikiPathways_Pattern_A
Term	Overlap	P-value	Adjusted P-value	Z-score	Combined Score	Genes
PPAR signaling pathway_Mus musculus_WP2316	5/68	2.39294e-06	0.000141183	-1.90831	16.918	FABP4;ACSL1;ADIPOQ;AQP7;PCK1
Adipogenesis genes_Mus musculus_WP447	5/128	4.54972e-05	0.00134217	-1.86643	12.3436	CFD;LIPE;FABP4;ADIPOQ;PCK1
Adipogenesis_Homo sapiens_WP236	4/130	0.000717112	0.0141032	-1.83785	7.83175	CFD;LIPE;ADIPOQ;PCK1
Triacylglyceride Synthesis_Homo sapiens_WP325	2/24.	0.00296563	0.0314355	-2.01848	6.98359	LIPE;DGAT2
Triacylglyceride Synthesis_Mus musculus_WP386	2/21.	0.00232176	0.0314355	-1.86928	6.46737	LIPE;DGAT2
Differentiation of white and brown adipocyte _Homo sapiens_WP2895	2/25.	0.00319683	0.0314355	-1.83538	6.3501	ADIPOQ;CIDEA
Fatty Acid Beta Oxidation_Homo sapiens_WP143	2/34	0.00564114	0.0416034	-1.88107	5.98102	LIPE;ACSL1
Fatty Acid Beta Oxidation_Mus musculus_WP1269	2/33	0.00533781	0.0416034	-1.84578	5.86878	LIPE;ACSL1
Vitamin A and Carotenoid Metabolism_Homo sapiens_WP716	2/43	0.00871531	0.0571337	-1.75573	5.02553	SULT1A1;RBP7
AMPK Signaling_Homo sapiens_WP1403	2/69	0.0208307	0.118121	-1.74654	3.73067	LIPE;ADIPOQ

## Sheet: Atlas_Pattern_A
Term	Overlap	P-value	Adjusted P-value	Z-score	Combined Score	Genes
adipose_brown	13/456	4.16515e-14	1.41615e-12	-1.68603	46	CFD;DGAT2;ACSL1;ADIPOQ;CIDEA;AQP7;CIDEC;LIPE;FABP4;LGALS12;THRSP;PCK1;MGLL
mammary_gland__lact	2/104	0.0110153	0.18726	-0.969508	1.62418	RBP7;THRSP
adipose_white	4/199	0.0364498	0.413097	-1.31488	1.16245	CFD;FABP4;ADIPOQ;CIDEC

## Sheet: WikiPathways_Pattern_B
Term	Overlap	P-value	Adjusted P-value	Z-score	Combined Score	Genes
Focal Adhesion-PI3K-Akt-mTOR-signaling pathway_Mus musculus_WP2841	5/303	0.0110098	0.0838375	-2.12418	5.26556	LAMB2;PDGFD;ITGA8;ITGB8;CREB5
Wnt Signaling Pathway_Mus musculus_WP403	3/58	0.00246656	0.0838375	-2.03857	5.05336	FZD8;PRKCA;PRKD1
Myometrial Relaxation and Contraction Pathways_Mus musculus_WP385	4/151	0.00474988	0.0838375	-2.01821	5.00288	PRKCA;IGFBP6;PRKD1;ATF5
Focal Adhesion_Homo sapiens_WP306	4/191	0.0106061	0.0838375	-1.99049	4.93418	LAMB2;PDGFD;ITGA8;ITGB8
Myometrial Relaxation and Contraction Pathways_Homo sapiens_WP289	4/156	0.00531726	0.0838375	-1.98704	4.92563	PRKCA;IGFBP6;PRKD1;ATF5
Wnt Signaling Pathway_Homo sapiens_WP428	3/67	0.00365179	0.0838375	-1.97963	4.90727	FZD8;PRKCA;PRKD1
Focal Adhesion_Mus musculus_WP85	4/185	0.0095246	0.0838375	-1.95562	4.84773	LAMB2;PDGFD;ITGA8;ITGB8
Wnt Signaling Pathway and Pluripotency_Mus musculus_WP723	3/94	0.00907287	0.0838375	-1.88128	4.66345	FZD8;PRKCA;PRKD1
PodNet: protein-protein interactions in the podocyte_Mus musculus_WP2310	5/305	0.0113039	0.0838375	-1.87267	4.64212	ZHX2;TGFB3;LAMB2;NTRK3;PRKCA
Wnt Signaling Pathway and Pluripotency_Homo sapiens_WP399	3/102	0.0112632	0.0838375	-1.81228	4.4924	FZD8;PRKCA;PRKD1
Circadian rythm related genes_Homo sapiens_WP3594	4/200	0.0123741	0.0847152	-1.80481	4.45511	NTRK3;KLF9;RORA;ATF5
Mesodermal Commitment Pathway_Homo sapiens_WP2857	3/76	0.00513526	0.0838375	-1.76339	4.37123	TWSG1;FZD8;KLF4
Alpha 6 Beta 4 signaling pathway_Homo sapiens_WP244	2/33	0.0106135	0.0838375	-1.70577	4.22838	LAMB2;PRKCA
XPodNet - protein-protein interactions in the podocyte expanded by STRING_Mus musculus_WP2309	8/808	0.0233917	0.138791	-1.85173	3.65676	ZHX2;LAMB2;TGFB3;NTRK3;ITGA8;PRKCA;LTBP3;PKD1
Cardiac Hypertrophic Response_Homo sapiens_WP2795	2/55	0.0267932	0.149037	-1.75482	3.34039	PRKCA;PRKD1
miRs in Muscle Cell Differentiation_Homo sapiens_WP2012	2/38	0.0137226	0.0872362	-1.35111	3.29554	PRKCA;PRKD1
Calcium Regulation in the Cardiac Cell_Mus musculus_WP553	3/150	0.030481	0.159577	-1.62166	2.97612	PRKCA;PRKD1;CACNA1G
Alpha6-Beta4 Integrin Signaling Pathway_Mus musculus_WP488	2/64	0.0351303	0.1737	-1.3984	2.4478	LAMB2;PRKCA
Arrhythmogenic Right Ventricular Cardiomyopathy_Homo sapiens_WP2118	2/75	0.0464983	0.217808	-1.27697	1.94628	ITGA8;ITGB8

## Sheet: Atlas_Pattern_B
Term	Overlap	P-value	Adjusted P-value	Z-score	Combined Score	Genes
osteoblast_day21	6/264	0.000582966	0.033229	-1.48628	5.0598	NOV;SEMA3D;PDGFD;TIMP2;FZD8;SH3D19
osteoblast_day14	5/301	0.00738698	0.142675	-1.56809	3.05337	NOV;PDGFD;TIMP2;FZD8;SH3D19
lung	5/354	0.0127564	0.181778	-1.42202	2.42449	ADAMTSL4;ITGA8;LTBP4;EMP2;MID2
C3H_10T1_2	3/155	0.00750922	0.142675	-1.23077	2.39654	NOV;FZD8;DDR2
pituitary	3/294	0.0394409	0.393804	-1.5621	1.45572	PTPRD;PGCP;PAM
MEF	3/300	0.0414531	0.393804	-1.42954	1.33219	TGFB3;PRSS23;DDR2
uterus	2/141	0.0510332	0.415556	-0.959602	0.842663	LTBP4;IGFBP6

## Sheet: WikiPathways_Pattern_C
Term	Overlap	P-value	Adjusted P-value	Z-score	Combined Score	Genes
Endochondral Ossification_Mus musculus_WP1270	3/59	0.00206409	0.0351289	-1.88761	6.32108	FRZB;FGF2;BMP6
Adipogenesis genes_Mus musculus_WP447	4/128	0.00198852	0.0351289	-1.86643	6.25017	GDF10;BMP4;FRZB;AGT
Endochondral Ossification_Homo sapiens_WP474	3/64	0.0025788	0.0351289	-1.82589	6.11441	FRZB;FGF2;BMP6
Adipogenesis_Homo sapiens_WP236	4/130	0.0021014	0.0351289	-1.81218	6.06852	GDF10;BMP4;FRZB;AGT
Hedgehog Signaling Pathway_Mus musculus_WP116	2/22.	0.00436206	0.0479827	-1.70305	5.17201	HHIP;GLI2
ACE Inhibitor Pathway_Homo sapiens_WP554	2/17.	0.00273731	0.0351289	-1.45543	4.87385	ACE;AGT
ACE Inhibitor Pathway_Mus musculus_WP396	2/8.	0.000737118	0.0351289	-1.35771	4.5466	ACE;AGT
Monoamine Transport_Homo sapiens_WP727	2/32	0.00864314	0.0739469	-1.52393	3.96892	TNFRSF11B;AGT
Extracellular vesicle-mediated signaling in recipient cells_Homo sapiens_WP2870	2/30	0.00768074	0.0739272	-1.46914	3.82663	MFGE8;MET
Differentiation Pathway_Homo sapiens_WP2848	2/48	0.0181207	0.139176	-1.73213	3.41578	BMP4;FGF2
Id Signaling Pathway_Mus musculus_WP512	2/51	0.0202293	0.139176	-1.54779	3.05227	ID4;BMP6
Cardiac Progenitor Differentiation_Homo sapiens_WP2406	2/53	0.0216897	0.139176	-1.5462	3.04914	BMP4;FGF2
PodNet: protein-protein interactions in the podocyte_Mus musculus_WP2310	4/305	0.0372538	0.204896	-1.81991	2.88502	BMP4;CRIM1;MET;LIMS2
Alpha6-Beta4 Integrin Signaling Pathway_Mus musculus_WP488	2/64	0.0304687	0.180469	-1.55472	2.66199	NTN1;MET
MicroRNAs in Cardiomyocyte Hypertrophy_Mus musculus_WP1560	2/79	0.0443117	0.216529	-1.65691	2.53511	FGF2;AGT

## Sheet: Atlas_Pattern_C
Term	Overlap	P-value	Adjusted P-value	Z-score	Combined Score	Genes
lung	9/354	0.00031949	0.016294	-1.56603	6.44729	GSN;ACE;GPR116;GALNTL4;CYTL1;SEMA3E;SOD3;BMP6;TNS1
bladder	7/195	0.00173685	0.0442897	-1.30543	4.06904	TNXB;HHIP;ID4;MYH11;TC2N;LIMS2;TNS1
mIMCD-3	3/300	0.0435985	0.741175	-1.60707	0.481347	CLMN;SEMA3E;MET

## Sheet: WikiPathways_Pattern_D
Term	Overlap	P-value	Adjusted P-value	Z-score	Combined Score	Genes
Matrix Metalloproteinases_Mus musculus_WP441	2/29.	0.000916927	0.0185685	-1.75446	6.99377	MMP14;MMP2
Matrix Metalloproteinases_Homo sapiens_WP129	2/30	0.00097729	0.0185685	-1.70927	6.81365	MMP14;MMP2
AGE/RAGE pathway_Homo sapiens_WP2324	2/66	0.00436375	0.0552742	-1.98049	5.7344	MMP14;MMP2
Senescence and Autophagy in Cancer_Homo sapiens_WP615	2/105	0.0105366	0.100097	-1.84422	4.24469	MMP14;INHBA
TGF Beta Signaling Pathway_Mus musculus_WP113	1/52	0.0771077	0.182097	-1.84247	3.13812	INHBA
Hair Follicle Development: Induction (Part 1 of 3)_Homo sapiens_WP2804	1/42	0.0629773	0.182097	-1.78228	3.0356	INHBA
Differentiation Pathway_Homo sapiens_WP2848	1/48	0.0714785	0.182097	-1.77276	3.0194	INHBA
IL1 and megakaryotyces in obesity_Homo sapiens_WP2865	2/24.	0.0370572	0.182097	-1.73061	2.9476	F2R

## Sheet: Atlas_Pattern_D
Term	Overlap	P-value	Adjusted P-value	Z-score	Combined Score	Genes
osteoblast_day21	9/264	5.22244e-08	1.41006e-06	-1.48628	20.023	C1QTNF3;MMP14;MEGF6;MMP2;TMEM119;COL8A1;LBP;GXYLT2;CTHRC1
osteoblast_day14	7/301	2.71953e-06	3.67136e-05	-1.56809	16.0139	C1QTNF3;MMP14;MMP2;COL8A1;PTGFRN;GXYLT2;CTHRC1
osteoblast_day5	2/175	0.0235381	0.211843	-1.31827	2.04584	MEGF6;CTHRC1
prostate	2/329	0.0727961	0.393099	-1.54082	1.43866	ANO1;SLC2A12
MEF	2/300	0.0620237	0.393099	-1.52196	1.42105	LRRC15;SORCS2

## Sheet: WikiPathways_Pattern_E
Term	Overlap	P-value	Adjusted P-value	Z-score	Combined Score	Genes
IL1 and megakaryotyces in obesity_Homo sapiens_WP2865	3/24.	0.000118941	0.00749328	-2.00856	9.82937	TLR1;IL18;TLR2
Toll-like Receptor Signaling Pathway_Homo sapiens_WP75	3/102	0.00633169	0.0997242	-2.06548	4.76165	TLR1;TLR7;TLR2
Glutathione and one carbon metabolism_Mus musculus_WP730	2/30	0.00597923	0.0997242	-2.01795	4.65208	AHCY;OPLAH
Gastric Cancer Network 1_Homo sapiens_WP2361	2/29.	0.00561799	0.0997242	-1.94784	4.49045	UBE2C;MCM4
DNA Replication_Mus musculus_WP150	2/40	0.0101516	0.116597	-1.96998	4.23354	MCM4;MCM6
DNA Replication_Homo sapiens_WP466	2/42	0.0111045	0.116597	-1.94514	4.18017	MCM4;MCM6
Regulation of toll-like receptor signaling pathway_Homo sapiens_WP1449	3/141	0.0150053	0.135047	-1.94398	3.8921	TLR1;TLR7;TLR2
G1 to S cell cycle control_Mus musculus_WP413	2/60	0.0213309	0.151895	-1.80734	3.40607	MCM4;MCM6
G1 to S cell cycle control_Homo sapiens_WP45	2/68	0.026765	0.151895	-1.77934	3.3533	MCM4;MCM6
Peptide GPCRs_Homo sapiens_WP24	2/74	0.031171	0.151895	-1.63678	3.08463	CX3CR1;CCR5
Peptide GPCRs_Mus musculus_WP234	2/66	0.0253583	0.151895	-1.62686	3.06592	CX3CR1;CCR5
Retinoblastoma (RB) in Cancer_Homo sapiens_WP2446	2/90	0.0441996	0.163798	-1.50691	2.72617	MCM4;MCM6

## Sheet: Atlas_Pattern_E
Term	Overlap	P-value	Adjusted P-value	Z-score	Combined Score	Genes
dendritic_plasmacytoid_B220+	4/214	0.0185974	0.230019	-1.61404	2.37198	PLD4;IRF8;TLR7;KMO
RAW_264_7	3/222	0.0204461	0.230019	-1.54255	2.26692	APOBEC1;CX3CR1;TNFRSF11A
dendritic_cells_myeloid_CD8a-	3/188	0.013262	0.230019	-1.52358	2.23905	SLC46A3;CLEC4A3;TBC1D9
macrophage_bone_marrow_0hr	5/180	0.0118251	0.230019	-1.48212	2.17811	EVI2A;COTL1;LPXN;TNFRSF11A;MASTL
macrophage_peri_LPS_thio_7hrs	7/707	0.036299	0.316341	-1.82492	2.10036	IGSF6;ALCAM;SLPI;FANCD2;IL18;TLR7;TLR2
macrophage_peri_LPS_thio_0hrs	6/353	0.0644709	0.414456	-1.52933	1.34702	GALNS;ALCAM;SOAT1;NFAM1;IL10RA;PLIN2
granulo_mono_progenitor	3/124	0.0421788	0.316341	-1.0451	1.20284	GINS1;EXO1;FANCD2
